# Supplementary material for: The Effect of Dietary Supplementations on Delaying the Progression of Age-Related Macular Degeneration: A Systematic Review and Meta-Analysis
Source: Nutrients. 2022 Oct 13;14(20):4273. doi: 10.3390/nu14204273 (PMC9610847; doi:10.3390/nu14204273)
Supplement: Supplementary file 1 [file nutrients-14-04273-s001.zip]

Archive with 1 entries (1 files):
- nutrients-1940203-supplementary.pdf
